# Supplementary material for: In vivo acoustic manipulation of microparticles in zebrafish embryos
Source: Sci Adv. 2022 Mar 25;8(12):eabm2785. doi: 10.1126/sciadv.abm2785 (PMC8956268; doi:10.1126/sciadv.abm2785)
Supplement: Supplementary file 2 — Movies S1 to S16 [file sciadv.abm2785_movies_s1_to_s16.zip]

Archive with 16 entries (16 files):
- sciadv.abm2785_movie_s1.mp4
- sciadv.abm2785_movie_s2.mp4
- sciadv.abm2785_movie_s3.mp4
- sciadv.abm2785_movie_s4.mp4
- sciadv.abm2785_movie_s5.mp4
- sciadv.abm2785_movie_s6.mp4
- sciadv.abm2785_movie_s7.mp4
- sciadv.abm2785_movie_s8.mp4
- sciadv.abm2785_movie_s9.mp4
- sciadv.abm2785_movie_s10.mp4
- sciadv.abm2785_movie_s11.mp4
- sciadv.abm2785_movie_s12.mp4
- sciadv.abm2785_movie_s13.mp4
- sciadv.abm2785_movie_s14.mp4
- sciadv.abm2785_movie_s15.mp4
- sciadv.abm2785_movie_s16.mp4
